# Supplementary material for: A Novel 16S rRNA PCR-Restriction Fragment Length Polymorphism Assay to Accurately Distinguish Zoonotic Capnocytophaga canimorsus and C. cynodegmi
Source: Microbiol Spectr. 2023 May 17;11(3):e02916-22. doi: 10.1128/spectrum.02916-22 (PMC10269634; doi:10.1128/spectrum.02916-22)
Supplement: Supplemental file 1 — Supplemental material. Download spectrum.02916-22-s0001.xlsx, XLSX file, 0.01 MB [file spectrum.02916-22-s0001.xlsx]

## Sheet: 工作表1
Table S1. Correlation between carriage of genus Capnocytophaga and general individual characteristics of dogs
Factors	Prevalence	P-value
Sex	Male (24/50), Female (25/48)	0.547
Age	< 3 Y (7/13), 3-10 Y (24/48), > 10 Y (9/25)	0.246
Main diet	Fresh (1/6), Mixed (18/30), Dry food (26/54)	0.136
Tooth brushing habits	Yes (16/26), No (29/63)	0.183
Antibiotics history	Yes (13/25), No (35/73)	0.726
Ownership	Domestic (41/82), Shelter (8/16)	1
