# Supplementary material for: A Novel 16S rRNA PCR-Restriction Fragment Length Polymorphism Assay to Accurately Distinguish Zoonotic Capnocytophaga canimorsus and C. cynodegmi
Source: Microbiol Spectr. 2023 May 17;11(3):e02916-22. doi: 10.1128/spectrum.02916-22 (PMC10269634; doi:10.1128/spectrum.02916-22)
Supplement: Supplemental file 3 — Supplemental material. Download spectrum.02916-22-s0003.xlsx, XLSX file, 0.04 MB [file spectrum.02916-22-s0003.xlsx]

## Sheet: 工作表1
Strains	278	279	280	281	282	283	284	285	286	287	288	289	290	291	292			293	294	295		296	297	298	299	300	301	302	303	304	305	306		307	308	309	310	311	312
AB560868.1 Capnocytophaga canimorsus gene for 16S ribosomal RNA partial sequence strain: KD05179	T	G	G	G	T	A	G	G	G	G	T	C	C	T	G	-	-	A	G	A	-	G	G	G	A	G	G	T	C	C	C	C	-	C	A	C	A	C	T
AB560869.1 Capnocytophaga canimorsus gene for 16S ribosomal RNA partial sequence strain: KD06015-1	.	.	.	.	.	.	.	.	.	.	.	.	.	.	.	-	-	.	.	.	-	.	.	.	.	.	.	.	.	.	.	.	-	.	.	.	.	.	.
AB560870.1 Capnocytophaga canimorsus gene for 16S ribosomal RNA partial sequence strain: KD06025-2	.	.	.	.	.	.	.	.	.	.	.	.	.	.	.	-	-	.	.	.	-	.	.	.	.	.	.	.	.	.	.	.	C	-	.	.	.	.	.
AB560871.1 Capnocytophaga canimorsus gene for 16S ribosomal RNA partial sequence strain: KD06036-1	.	.	.	.	.	.	.	.	.	.	.	.	.	.	.	-	-	.	.	.	-	.	.	.	.	.	.	.	.	.	.	.	C	-	.	.	.	.	.
AB560872.1 Capnocytophaga canimorsus gene for 16S ribosomal RNA partial sequence strain: KD06078	.	.	.	.	.	.	.	.	.	.	.	.	.	.	.	-	-	.	.	.	-	.	.	.	.	.	.	.	.	.	.	.	-	.	.	.	.	.	.
AB560873.1 Capnocytophaga canimorsus gene for 16S ribosomal RNA partial sequence strain: KD06081	.	.	.	.	.	.	.	.	.	.	.	.	.	.	.	-	-	.	.	.	-	.	.	.	.	.	.	.	.	.	.	.	-	.	.	.	.	.	.
AB562518.1 Capnocytophaga canimorsus gene for 16S ribosomal RNA partial sequence strain: KC07086	.	.	.	.	.	.	.	.	.	.	.	.	.	.	.	-	-	.	.	.	-	.	.	.	.	.	.	.	.	.	.	.	-	.	.	.	.	.	.
AB562519.1 Capnocytophaga canimorsus gene for 16S ribosomal RNA partial sequence strain: HP13002	.	.	.	.	.	.	.	.	.	.	.	.	.	.	.	-	-	.	.	.	-	.	.	.	.	.	.	.	.	.	.	.	C	-	.	.	.	.	.
AB564724.1 Capnocytophaga canimorsus gene for 16S ribosomal RNA partial sequence strain: HP13001	.	.	.	.	.	.	.	.	.	.	.	.	.	.	.	-	-	.	.	.	-	.	.	.	.	.	.	.	.	.	.	.	C	-	.	.	.	.	.
AB566125.1 Capnocytophaga canimorsus gene for 16S ribosomal RNA partial sequence strain: HP12001	.	.	.	.	.	.	.	.	.	.	.	.	.	.	.	-	-	.	.	.	-	.	.	.	.	.	.	.	.	.	.	.	-	.	.	.	.	.	.
AB566388.1 Capnocytophaga canimorsus gene for 16S ribosomal RNA partial sequence strain: HP15001	.	.	.	.	.	.	.	.	.	.	.	.	.	.	.	-	-	.	.	.	-	.	.	.	.	.	.	.	.	.	.	.	C	-	.	.	.	.	.
AB566389.1 Capnocytophaga canimorsus gene for 16S ribosomal RNA partial sequence strain: HP42001	.	.	.	.	.	.	.	.	.	.	.	Y	.	.	.	-	-	.	.	.	-	.	.	.	.	K	.	.	.	.	.	.	C	-	.	.	.	.	.
AB567723.1 Capnocytophaga canimorsus gene for 16S ribosomal RNA partial sequence strain: HP28001	.	.	.	.	.	.	.	.	.	.	.	.	.	.	.	-	-	.	.	.	-	.	.	.	.	.	.	.	.	.	.	.	C	-	.	.	.	.	.
AB567724.1 Capnocytophaga canimorsus gene for 16S ribosomal RNA partial sequence strain: HP28002	.	.	.	.	.	.	.	.	.	.	.	.	.	.	.	-	-	.	.	.	-	.	.	.	.	.	.	.	.	.	.	.	C	-	.	.	.	.	.
AB567725.1 Capnocytophaga canimorsus gene for 16S ribosomal RNA partial sequence strain: HP28003	.	.	.	.	.	.	.	.	.	.	.	.	.	.	.	-	-	.	.	.	-	.	.	.	.	.	.	.	.	.	.	.	C	-	.	.	.	.	.
AB649272.1 Capnocytophaga canimorsus gene for 16S ribosomal RNA partial sequence strain: HP23001	.	.	.	.	.	.	.	.	.	.	.	.	.	.	.	-	-	.	.	.	-	.	.	.	.	.	.	.	.	.	.	.	C	-	.	.	.	.	.
AB851806.1 Capnocytophaga canimorsus gene for 16S ribosomal RNA partial sequence strain: 11012B-1	.	.	.	.	.	.	.	.	.	.	.	T	.	.	.	-	-	.	.	.	-	.	.	.	.	T	.	.	.	.	.	.	C	-	.	.	.	.	.
AB851807.1 Capnocytophaga canimorsus gene for 16S ribosomal RNA partial sequence strain: 11022B-4	.	.	.	.	.	.	.	.	.	.	.	T	.	.	.	-	-	.	.	.	-	.	.	.	.	T	.	.	.	.	.	.	C	-	.	.	.	.	.
AB851808.1 Capnocytophaga canimorsus gene for 16S ribosomal RNA partial sequence strain: 11023B-4	.	.	.	.	.	.	.	.	.	.	.	T	.	.	.	-	-	.	.	.	-	.	.	.	.	T	.	.	.	.	.	.	C	-	.	.	.	.	.
AB851811.1 Capnocytophaga canimorsus gene for 16S ribosomal RNA partial sequence strain: 11029B-3	.	.	.	.	.	.	.	.	.	.	.	T	.	.	.	-	-	.	.	.	-	.	.	.	.	T	.	.	.	.	.	.	C	-	.	.	.	.	.
AB851812.1 Capnocytophaga canimorsus gene for 16S ribosomal RNA partial sequence strain: 11041B-3	.	.	.	.	.	.	.	.	.	.	.	T	.	.	.	-	-	.	.	.	-	.	.	.	.	T	.	.	.	.	.	.	C	-	.	.	.	.	.
AB851813.1 Capnocytophaga canimorsus gene for 16S ribosomal RNA partial sequence strain: 11052B-7	.	.	.	.	.	.	.	.	.	.	.	.	.	.	.	-	-	.	.	.	-	.	.	.	.	.	.	.	.	.	.	.	C	-	.	.	.	.	.
AB851814.1 Capnocytophaga canimorsus gene for 16S ribosomal RNA partial sequence strain: 11052B-8	.	.	.	.	.	.	.	.	.	.	.	.	.	.	.	-	-	.	.	.	-	.	.	.	.	.	.	.	.	.	.	.	C	-	.	.	.	.	.
AB851815.1 Capnocytophaga canimorsus gene for 16S ribosomal RNA partial sequence strain: 11059B-2	.	.	.	.	.	.	.	.	.	.	.	T	.	.	.	-	-	.	.	.	-	.	.	.	.	T	.	.	.	.	.	.	C	-	.	.	.	.	.
AB851816.1 Capnocytophaga canimorsus gene for 16S ribosomal RNA partial sequence strain: 11068B-5	.	.	.	.	.	.	.	.	.	.	.	.	.	.	.	-	-	.	.	.	-	.	.	.	.	.	.	.	.	.	.	.	C	-	.	.	.	.	.
AB851817.1 Capnocytophaga canimorsus gene for 16S ribosomal RNA partial sequence strain: 11069B-2	.	.	.	.	.	.	.	.	.	.	.	.	.	.	.	-	-	.	.	.	-	.	.	.	.	.	.	.	.	.	.	.	C	-	.	.	.	.	.
AB851818.1 Capnocytophaga canimorsus gene for 16S ribosomal RNA partial sequence strain: 11070B-3	.	.	.	.	.	.	.	.	.	.	.	.	.	.	.	-	-	.	.	.	-	.	.	.	.	.	.	.	.	.	.	.	-	.	.	.	.	.	.
AB851819.1 Capnocytophaga canimorsus gene for 16S ribosomal RNA partial sequence strain: 11073B-2	.	.	.	.	.	.	.	.	.	.	.	T	.	.	.	-	-	.	.	.	-	.	.	.	.	T	.	.	.	.	.	.	C	-	.	.	.	.	.
AB851820.1 Capnocytophaga canimorsus gene for 16S ribosomal RNA partial sequence strain: 11074B-1	.	.	.	.	.	.	.	.	.	.	.	.	.	.	.	-	-	.	.	.	-	.	.	.	.	.	.	.	.	.	.	.	-	.	.	.	.	.	.
AB851821.1 Capnocytophaga canimorsus gene for 16S ribosomal RNA partial sequence strain: 11075B-3	.	.	.	.	.	.	.	.	.	.	.	.	.	.	.	-	-	.	.	.	-	.	.	.	.	.	.	.	.	.	.	.	C	-	.	.	.	.	.
AB851822.1 Capnocytophaga canimorsus gene for 16S ribosomal RNA partial sequence strain: 11022B-6	.	.	.	.	.	.	.	.	.	.	.	T	.	.	.	-	-	.	.	.	-	.	.	.	.	T	.	.	.	.	.	.	C	-	.	.	.	.	.
AB851823.1 Capnocytophaga canimorsus gene for 16S ribosomal RNA partial sequence strain: 11023B-6	.	.	.	.	.	.	.	.	.	.	.	T	.	.	.	-	-	.	.	.	-	.	.	.	.	T	.	.	.	.	.	.	C	-	.	.	.	.	.
AB851824.1 Capnocytophaga canimorsus gene for 16S ribosomal RNA partial sequence strain: 11025B-9	.	.	.	.	.	.	.	.	.	.	.	T	.	.	.	-	-	.	.	.	-	.	.	.	.	T	.	.	.	.	.	.	C	-	.	.	.	.	.
AB851825.1 Capnocytophaga canimorsus gene for 16S ribosomal RNA partial sequence strain: 11041B-2	.	.	.	.	.	.	.	.	.	.	.	T	.	.	.	-	-	.	.	.	-	.	.	.	.	T	.	.	.	.	.	.	C	-	.	.	.	.	.
AB851826.1 Capnocytophaga canimorsus gene for 16S ribosomal RNA partial sequence strain: 11059B-5	.	.	.	.	.	.	.	.	.	.	.	T	.	.	.	-	-	.	.	.	-	.	.	.	.	T	.	.	.	.	.	.	C	-	.	.	.	.	.
AB851827.1 Capnocytophaga canimorsus gene for 16S ribosomal RNA partial sequence strain: 12151B-7	.	.	.	.	.	.	.	.	.	.	.	T	.	.	.	-	-	.	.	.	-	.	.	.	.	T	.	.	.	.	.	.	C	-	.	.	.	.	.
AB851828.1 Capnocytophaga canimorsus gene for 16S ribosomal RNA partial sequence strain: 12151B-9	.	.	.	.	.	.	.	.	.	.	.	T	.	.	.	-	-	.	.	.	-	.	.	.	.	T	.	.	.	.	.	.	C	-	.	.	.	.	.
AB851829.1 Capnocytophaga canimorsus gene for 16S ribosomal RNA partial sequence strain: 12152B-3	.	.	.	.	.	.	.	.	.	.	.	T	.	.	.	-	-	.	.	.	-	.	.	.	.	T	.	.	.	.	.	.	C	-	.	.	.	.	.
AB851830.1 Capnocytophaga canimorsus gene for 16S ribosomal RNA partial sequence strain: 12164B-7	.	.	.	.	.	.	.	.	.	.	.	T	.	.	.	-	-	.	.	.	-	.	.	.	.	T	.	.	.	.	.	.	C	-	.	.	.	.	.
AB851831.1 Capnocytophaga canimorsus gene for 16S ribosomal RNA partial sequence strain: 12166B-8	.	.	.	.	.	.	.	.	.	.	.	T	.	.	.	-	-	.	.	.	-	.	.	.	.	T	.	.	.	.	.	.	C	-	.	.	.	.	.
AB851832.1 Capnocytophaga canimorsus gene for 16S ribosomal RNA partial sequence strain: 12169B-5	.	.	.	.	.	.	.	.	.	.	.	T	.	.	.	-	-	.	.	.	-	.	.	.	.	T	.	.	.	.	.	.	C	-	.	.	.	.	.
AB851833.1 Capnocytophaga canimorsus gene for 16S ribosomal RNA partial sequence strain: 12177B-4	.	.	.	.	.	.	.	.	.	.	.	T	.	.	.	-	-	.	.	.	-	.	.	.	.	T	.	.	.	.	.	.	C	-	.	.	.	.	.
AB851834.1 Capnocytophaga canimorsus gene for 16S ribosomal RNA partial sequence strain: 12188B-5	.	.	.	.	.	.	.	.	.	.	.	T	.	.	.	-	-	.	.	.	-	.	.	.	.	T	.	.	.	.	.	.	C	-	.	.	.	.	.
AB851835.1 Capnocytophaga canimorsus gene for 16S ribosomal RNA partial sequence strain: 12188B-9	.	.	.	.	.	.	.	.	.	.	.	T	.	.	.	-	-	.	.	.	-	.	.	.	.	T	.	.	.	.	.	.	C	-	.	.	.	.	.
AB851836.1 Capnocytophaga canimorsus gene for 16S ribosomal RNA partial sequence strain: 12161B-4	.	.	.	.	.	.	.	.	.	.	.	.	.	.	.	-	-	.	.	.	-	.	.	.	.	.	.	.	.	.	.	.	C	-	.	.	.	.	.
AB851837.1 Capnocytophaga canimorsus gene for 16S ribosomal RNA partial sequence strain: 12200B-4	.	.	.	.	.	.	.	.	.	.	.	T	.	.	.	-	-	.	.	.	-	.	.	.	.	T	.	.	.	.	.	.	C	-	.	.	.	.	.
AY643075.1 Capnocytophaga canimorsus strain CIP 103936 16S ribosomal RNA gene partial sequence	.	.	.	.	.	.	.	.	.	.	.	.	.	.	.	-	-	.	.	.	-	.	.	.	.	.	.	.	.	.	.	.	-	.	.	.	.	.	.
AY643077.1 Capnocytophaga canimorsus strain 24231 sequence clone 1 16S ribosomal RNA gene partial sequence	.	.	.	.	.	.	.	.	.	.	.	.	.	.	.	-	-	.	.	.	-	.	.	.	.	.	.	.	.	.	.	.	C	-	.	.	.	.	.
AY643078.1 Capnocytophaga canimorsus strain 24231 sequence clone 4 16S ribosomal RNA gene partial sequence	.	.	.	.	.	.	.	.	.	.	.	T	.	.	.	-	-	.	.	.	-	.	.	.	.	T	.	.	.	.	.	.	C	-	.	.	.	.	.
EU124403.1 Capnocytophaga canimorsus strain 01-351 16S ribosomal RNA gene partial sequence	.	.	.	.	.	.	.	.	.	.	.	T	.	.	.	-	-	.	.	.	-	.	.	.	.	T	.	.	.	.	.	.	C	-	.	.	.	.	.
EU124404.1 Capnocytophaga canimorsus strain 02-39 16S ribosomal RNA gene partial sequence	.	.	.	.	.	.	.	.	.	.	.	T	.	.	.	-	-	.	.	.	-	.	.	.	.	T	.	.	.	.	.	.	C	-	.	.	.	.	.
EU124405.1 Capnocytophaga canimorsus strain 02-195 16S ribosomal RNA gene partial sequence	.	.	.	.	.	.	.	.	.	.	.	T	.	.	.	-	-	.	.	.	-	.	.	.	.	T	.	.	.	.	.	.	C	-	.	.	.	.	.
EU124406.1 Capnocytophaga canimorsus strain 98-196 16S ribosomal RNA gene partial sequence	.	.	.	.	.	.	.	.	.	.	.	T	.	.	.	-	-	.	.	.	-	.	.	.	.	T	.	.	.	.	.	.	C	-	.	.	.	.	.
EU124407.1 Capnocytophaga canimorsus strain 05-80 16S ribosomal RNA gene partial sequence	.	.	.	.	.	.	.	.	.	.	.	.	.	.	.	-	-	.	.	.	-	.	.	.	.	.	.	.	.	.	.	.	C	-	.	.	.	.	.
EU124408.1 Capnocytophaga canimorsus strain LUMC-HCJ15 16S ribosomal RNA gene partial sequence	.	.	.	.	.	.	.	.	.	.	.	.	.	.	.	-	-	.	.	.	-	.	.	.	.	.	.	-	T	.	.	.	C	.	.	.	.	.	.
EU124409.1 Capnocytophaga canimorsus strain LUMC-HC3 16S ribosomal RNA gene partial sequence	.	.	.	.	.	.	.	.	.	.	.	.	.	.	.	-	-	.	.	.	-	.	.	.	.	.	.	.	.	.	.	.	-	.	.	.	.	.	.
EU124410.1 Capnocytophaga canimorsus strain 602031 16S ribosomal RNA gene partial sequence	.	.	.	.	.	.	.	.	.	.	.	.	.	.	.	-	-	.	.	.	-	.	.	.	.	.	.	.	.	.	.	.	C	-	.	.	.	.	.
EU124411.1 Capnocytophaga canimorsus strain 601251 16S ribosomal RNA gene partial sequence	.	.	.	.	.	.	.	.	.	.	.	.	.	.	.	-	-	.	.	.	-	.	.	.	.	.	.	.	.	.	.	.	C	-	.	.	.	.	.
EU796886.1 Capnocytophaga canimorsus strain B08-03.14.0357 16S ribosomal RNA gene partial sequence	.	.	.	.	.	.	.	.	.	.	.	.	.	.	.	-	-	.	.	.	-	.	.	.	.	.	.	.	.	.	.	.	-	.	.	.	.	.	.
FJ669146.1 Capnocytophaga canimorsus strain BD98-00196 16S ribosomal RNA gene partial sequence	.	.	.	.	.	.	.	.	.	.	.	Y	.	.	.	-	-	.	.	.	-	.	.	.	.	K	.	.	.	.	.	.	C	-	.	.	.	.	.
FJ669147.1 Capnocytophaga canimorsus strain BD01-00351 16S ribosomal RNA gene partial sequence	.	.	.	.	.	.	.	.	.	.	.	T	.	.	.	-	-	.	.	.	-	.	.	.	.	K	.	.	.	.	.	.	C	-	.	.	.	.	.
FJ669148.1 Capnocytophaga canimorsus strain BD02-00039 16S ribosomal RNA gene partial sequence	.	.	.	.	.	.	.	.	.	.	.	Y	.	.	.	-	-	.	.	.	-	.	.	.	.	K	.	.	.	.	.	.	C	-	.	.	.	.	.
FJ669149.1 Capnocytophaga canimorsus strain BD02-00195 16S ribosomal RNA gene partial sequence	.	.	.	.	.	.	.	.	.	.	.	Y	.	.	.	-	-	.	.	.	-	.	.	.	.	K	.	.	.	.	.	.	C	-	.	.	.	.	.
FJ669150.1 Capnocytophaga canimorsus strain BD03-00349 16S ribosomal RNA gene partial sequence	.	.	.	.	.	.	.	.	.	.	.	.	.	.	.	-	-	.	.	.	-	.	.	.	.	.	.	.	.	.	.	.	-	.	.	.	.	.	.
FJ669151.1 Capnocytophaga canimorsus strain BD03-00612 16S ribosomal RNA gene partial sequence	.	.	.	.	.	.	.	.	.	.	.	.	.	.	.	-	-	.	.	.	-	.	.	.	.	.	.	.	.	.	.	.	C	-	.	.	.	.	.
FJ669152.1 Capnocytophaga canimorsus strain BD03-00620 16S ribosomal RNA gene partial sequence	.	.	.	.	.	.	.	.	.	.	.	.	.	.	.	-	-	.	.	.	-	.	.	.	.	.	.	.	.	.	.	.	-	.	.	.	.	.	.
FJ669153.1 Capnocytophaga canimorsus strain BD05-00029 16S ribosomal RNA gene partial sequence	.	.	.	.	.	.	.	.	.	.	.	.	.	.	.	-	-	.	.	.	-	.	.	.	.	.	.	.	.	.	.	.	C	-	.	.	.	.	.
FJ669154.1 Capnocytophaga canimorsus strain BD97-00016 16S ribosomal RNA gene partial sequence	.	.	.	.	.	.	.	.	.	.	.	.	.	.	.	-	-	.	.	.	-	.	.	.	.	.	.	.	.	.	.	.	-	.	.	.	.	.	.
GQ167554.1 Capnocytophaga canimorsus strain Cc2 16S ribosomal RNA gene partial sequence	.	.	.	.	.	.	.	.	.	.	.	.	.	.	-	-	-	-	.	.	-	.	A	.	.	.	.	.	.	.	.	.	C	-	.	.	.	.	.
GQ167555.1 Capnocytophaga canimorsus strain Cc3 16S ribosomal RNA gene partial sequence	.	.	.	.	.	.	.	.	.	.	.	.	.	.	.	-	-	.	.	.	-	.	.	.	.	.	.	.	.	.	.	.	C	-	.	.	.	.	.
GQ167556.1 Capnocytophaga canimorsus Cc5 16S ribosomal RNA gene partial sequence	.	.	.	.	.	.	.	.	.	.	.	.	.	.	.	-	-	.	.	.	-	.	.	.	.	.	.	.	.	.	.	.	-	.	C	-	.	.	.
GQ167557.1 Capnocytophaga canimorsus strain Cc7 16S ribosomal RNA gene partial sequence	.	.	.	.	.	.	.	.	.	.	.	.	.	.	.	-	-	.	.	.	-	?	.	.	.	.	.	.	.	.	.	.	-	.	?	.	.	.	.
Strains	278	279	280	281	282	283	284	285	286	287	288	289	290	291	292			293	294	295		296	297	298	299	300	301	302	303	304	305	306		307	308	309	310	311	312
	T	G	G	G	T	A	G	G	G	G	T	C	C	T	G	-	-	A	G	A	-	G	G	G	A	G	G	T	C	C	C	C	-	C	A	C	A	C	T
GQ167558.1 Capnocytophaga canimorsus strain Cc9 16S ribosomal RNA gene partial sequence	.	.	.	.	.	.	.	.	.	.	.	.	.	.	.	-	-	.	.	.	-	.	.	.	.	.	.	.	.	.	.	.	C	-	-	.	.	.	.
GQ167559.1 Capnocytophaga canimorsus strain Cc10 16S ribosomal RNA gene partial sequence	.	.	.	.	.	.	.	.	.	.	.	.	.	.	.	-	-	.	.	.	-	.	.	.	.	.	.	.	.	.	.	.	-	.	.	.	.	.	.
GQ167560.1 Capnocytophaga canimorsus strain Cc11 16S ribosomal RNA gene partial sequence	.	.	.	.	.	.	.	.	.	.	.	.	.	.	.	-	-	.	.	.	-	.	.	.	.	.	.	.	.	.	.	.	C	-	.	.	.	.	.
GQ167561.1 Capnocytophaga canimorsus strain Cc12 16S ribosomal RNA gene partial sequence	.	.	.	.	.	.	.	.	.	.	.	.	.	.	.	-	-	.	.	.	-	.	.	.	.	.	.	.	.	.	.	.	C	-	C	.	-	-	.
GQ167563.1 Capnocytophaga canimorsus strain CcD3 16S ribosomal RNA gene partial sequence	.	.	.	.	.	.	.	.	.	.	.	.	.	.	.	-	-	.	.	.	-	.	.	.	.	.	.	.	.	.	.	.	-	.	.	.	.	.	.
GQ167565.1 Capnocytophaga canimorsus strain CcD5 16S ribosomal RNA gene partial sequence	.	.	.	.	.	.	.	.	.	.	.	.	.	.	.	-	-	.	.	.	-	.	.	.	.	.	.	.	.	.	.	.	-	.	.	.	.	.	.
GQ167566.1 Capnocytophaga canimorsus strain CcD6 16S ribosomal RNA gene partial sequence	.	.	.	.	.	.	.	.	.	.	.	.	.	.	.	-	-	.	.	.	-	.	.	.	.	.	.	.	.	.	.	.	G	.	.	.	.	.	.
GQ167568.1 Capnocytophaga canimorsus strain CcD10 16S ribosomal RNA gene partial sequence	.	.	.	.	.	.	.	.	.	.	.	.	.	.	.	-	-	.	.	.	-	.	.	.	.	.	.	.	.	.	.	.	-	.	.	.	.	.	.
GQ167570.1 Capnocytophaga canimorsus strain CcD13 16S ribosomal RNA gene partial sequence	.	.	.	.	.	.	.	.	.	.	.	.	.	.	.	-	-	.	.	.	-	.	.	.	.	.	.	-	T	.	.	.	C	.	.	.	.	.	.
GQ167571.1 Capnocytophaga canimorsus strain CcD16 16S ribosomal RNA gene partial sequence	.	.	.	.	.	.	.	.	.	.	.	.	.	.	.	-	-	.	.	.	-	.	.	.	.	.	.	.	.	.	.	.	C	-	.	.	.	.	.
GQ167572.1 Capnocytophaga canimorsus strain CcD18 16S ribosomal RNA gene partial sequence	.	.	.	.	.	.	.	.	.	.	.	.	.	.	.	-	-	.	.	.	-	.	.	.	.	.	.	.	.	.	.	.	C	-	.	.	.	.	.
GQ167573.1 Capnocytophaga canimorsus strain CcD20 16S ribosomal RNA gene partial sequence	.	.	.	.	.	.	.	.	.	.	.	.	.	.	.	-	-	.	.	.	-	.	.	.	.	.	.	.	.	.	.	.	-	.	.	.	.	.	.
GQ167574.1 Capnocytophaga canimorsus strain CcD25 16S ribosomal RNA gene partial sequence	.	.	.	-	.	.	.	.	.	.	.	.	.	.	A	-	-	.	-	-	-	.	.	.	.	.	.	.	.	.	.	.	C	-	.	.	.	.	.
GQ167575.1 Capnocytophaga canimorsus strain CcD33 16S ribosomal RNA gene partial sequence	.	.	.	.	.	.	.	.	.	.	.	.	.	.	.	-	-	.	.	.	-	.	.	-	.	.	.	.	.	.	.	.	-	.	.	.	.	.	.
GQ167576.1 Capnocytophaga canimorsus strain CcD34 16S ribosomal RNA gene partial sequence	.	.	.	.	.	.	.	.	.	.	.	.	.	.	.	-	-	.	.	.	-	.	.	.	.	.	.	-	T	.	.	.	C	.	.	.	.	.	.
GQ167577.1 Capnocytophaga canimorsus strain CcD35 16S ribosomal RNA gene partial sequence	.	.	.	.	.	.	.	.	.	.	.	.	.	.	.	A	G	.	.	G	-	.	.	A	G	.	T	C	.	.	.	.	-	.	.	.	.	.	.
GQ167579.1 Capnocytophaga canimorsus strain CcD37 16S ribosomal RNA gene partial sequence	.	.	.	.	.	.	.	.	.	.	.	.	.	.	.	-	-	.	.	.	-	.	.	.	.	.	.	-	T	.	.	.	C	.	.	.	.	.	.
GQ167581.1 Capnocytophaga canimorsus strain CcD39 16S ribosomal RNA gene partial sequence	.	.	.	.	.	.	.	.	.	.	.	.	.	.	.	-	-	.	.	.	-	.	.	.	.	.	.	.	.	.	.	.	-	.	.	.	.	.	.
GQ167582.1 Capnocytophaga canimorsus strain CcD40 16S ribosomal RNA gene partial sequence	.	.	.	.	.	.	.	.	.	.	-	.	.	.	.	-	-	.	.	.	-	.	.	.	.	.	.	.	.	.	.	.	-	.	.	.	.	.	.
GQ167583.1 Capnocytophaga canimorsus strain CcD43 16S ribosomal RNA gene partial sequence	.	.	.	.	.	.	.	.	.	.	.	.	.	.	.	-	-	.	.	.	-	.	.	.	.	.	.	.	.	.	.	.	-	.	.	.	-	.	G
GQ167584.1 Capnocytophaga canimorsus strain CcD44 16S ribosomal RNA gene partial sequence	.	.	.	.	.	.	.	.	.	.	.	.	.	.	.	-	-	.	.	.	-	.	.	.	.	.	.	.	?	.	.	.	C	.	.	.	.	.	.
GQ167586.1 Capnocytophaga canimorsus strain CcD47 16S ribosomal RNA gene partial sequence	.	.	.	.	.	.	.	.	.	.	.	.	.	.	.	-	-	.	.	.	A	.	.	.	.	.	.	.	.	.	.	.	-	.	.	.	.	.	.
GQ167588.1 Capnocytophaga canimorsus strain CcD51 16S ribosomal RNA gene partial sequence	.	.	.	.	.	.	.	.	.	.	.	.	.	.	.	-	-	.	.	.	-	.	.	.	.	.	.	C	T	.	.	.	C	.	.	.	.	.	.
GQ167589.1 Capnocytophaga canimorsus strain CcD52 16S ribosomal RNA gene partial sequence	.	.	.	.	.	.	.	.	.	.	.	.	.	.	.	-	-	.	.	.	-	.	.	.	.	.	.	.	.	.	.	.	C	.	.	.	.	.	G
GQ167590.1 Capnocytophaga canimorsus strain Cc53 16S ribosomal RNA gene partial sequence	.	.	.	.	.	.	.	.	.	.	.	.	.	.	.	-	-	.	.	.	-	.	.	.	.	.	.	.	.	.	.	.	-	.	.	.	.	.	.
GQ167592.1 Capnocytophaga canimorsus strain CcD57 16S ribosomal RNA gene partial sequence	.	.	.	.	.	.	.	.	.	.	.	.	.	.	.	-	-	.	.	.	-	.	.	.	.	.	.	.	.	.	.	.	C	-	.	.	.	.	.
GQ167593.1 Capnocytophaga canimorsus strain CcD58 16S ribosomal RNA gene partial sequence	.	.	.	.	.	.	.	.	.	.	.	.	.	.	.	-	-	.	.	.	-	?	.	.	.	.	.	.	.	.	.	.	C	-	.	.	.	.	.
GQ167594.1 Capnocytophaga canimorsus strain CcD63 16S ribosomal RNA gene partial sequence	.	.	.	.	.	.	.	.	.	.	.	.	.	.	-	-	-	.	.	.	-	.	.	.	.	.	.	.	.	.	.	.	-	.	.	.	-	.	.
GQ167597.1 Capnocytophaga canimorsus strain CcD68 16S ribosomal RNA gene partial sequence	.	.	.	.	.	.	.	.	.	.	.	.	.	.	-	-	-	-	A	.	-	.	.	.	.	.	.	.	.	.	.	.	C	.	.	.	.	.	.
GQ167598.1 Capnocytophaga canimorsus strain CcD69 16S ribosomal RNA gene partial sequence	.	.	.	.	.	.	.	.	.	.	.	.	.	.	.	-	-	.	.	.	-	.	.	.	.	.	.	-	T	.	.	.	C	.	.	.	.	.	.
GQ167599.1 Capnocytophaga canimorsus strain CcD71 16S ribosomal RNA gene partial sequence	.	.	.	.	.	.	.	.	.	.	.	.	.	.	-	-	-	-	A	.	-	.	.	.	.	T	.	.	.	.	.	.	C	-	.	.	.	.	.
GQ167600.1 Capnocytophaga canimorsus strain CcD73 16S ribosomal RNA gene partial sequence	.	.	.	.	.	.	.	.	.	.	.	.	.	.	.	-	-	.	.	.	-	.	.	.	.	.	.	.	.	.	.	.	C	.	.	.	.	.	.
GQ167602.1 Capnocytophaga canimorsus strain CcD76 16S ribosomal RNA gene partial sequence	.	.	.	.	.	.	.	.	.	.	-	.	.	.	-	-	-	-	.	.	-	.	.	.	.	.	T	.	.	.	.	.	-	.	.	.	.	.	.
GQ167603.1 Capnocytophaga canimorsus strain CcD77 16S ribosomal RNA gene partial sequence	.	.	.	.	.	.	.	.	.	.	.	T	.	.	.	-	-	.	.	.	-	.	.	.	.	T	.	.	.	.	.	.	C	-	.	.	.	.	.
GQ167605.1 Capnocytophaga canimorsus strain CcD80 16S ribosomal RNA gene partial sequence	.	.	.	.	.	.	.	.	.	.	.	.	.	.	.	-	-	.	?	.	-	.	.	.	.	.	.	.	.	.	.	.	C	.	?	.	.	.	.
GQ167606.1 Capnocytophaga canimorsus strain CcD81 16S ribosomal RNA gene partial sequence	.	.	.	.	.	.	.	.	.	.	.	.	.	.	.	-	-	-	-	.	A	.	.	.	.	.	.	.	.	.	.	.	-	-	-	.	.	.	C
GQ167611.1 Capnocytophaga canimorsus strain CcD89 16S ribosomal RNA gene partial sequence	.	.	.	.	.	.	.	.	.	.	.	.	.	.	.	-	-	.	.	.	-	.	.	.	.	.	.	.	.	.	.	?	C	.	.	.	.	.	.
GQ167615.1 Capnocytophaga canimorsus strain CcD96 16S ribosomal RNA gene partial sequence	.	.	.	.	.	.	.	.	.	.	.	.	.	.	.	-	-	.	.	.	-	.	.	.	.	.	.	.	.	.	.	.	-	.	.	.	.	.	.
GQ167617.1 Capnocytophaga canimorsus strain CcD101 16S ribosomal RNA gene partial sequence	.	.	.	.	.	.	.	.	.	.	.	.	.	.	.	-	-	.	?	.	-	.	.	.	.	.	.	.	.	.	.	.	C	.	.	.	.	.	.
GQ167620.1 Capnocytophaga canimorsus strain CcD104 16S ribosomal RNA gene partial sequence	.	.	.	.	.	.	.	.	.	.	.	.	.	.	.	-	-	.	.	.	-	.	.	.	.	.	.	-	T	.	.	.	C	.	.	.	.	.	.
GQ167621.1 Capnocytophaga canimorsus strain CcD105 16S ribosomal RNA gene partial sequence	.	.	.	.	.	.	.	.	.	.	.	.	.	.	.	-	-	.	.	.	-	.	.	.	.	.	.	.	.	.	.	.	-	.	.	.	.	.	.
GQ167622.1 Capnocytophaga canimorsus strain CcD106 16S ribosomal RNA gene partial sequence	.	.	.	.	.	.	.	.	.	.	.	.	.	.	.	-	-	.	.	.	-	.	.	.	.	.	.	.	.	.	.	.	-	.	?	.	.	.	.
HQ454018.1 Capnocytophaga canimorsus strain 116a 16S ribosomal RNA gene partial sequence	.	.	.	.	C	.	.	.	.	.	.	.	.	.	.	-	-	.	.	.	-	.	.	.	.	.	.	.	.	.	.	.	-	.	.	.	.	.	.
HQ454019.1 Capnocytophaga canimorsus strain 117a 16S ribosomal RNA gene partial sequence	.	.	.	.	C	.	.	.	.	.	.	.	.	.	.	-	-	.	.	.	-	.	.	.	.	.	.	.	.	.	.	.	-	.	.	.	.	.	.
HQ454032.1 Capnocytophaga canimorsus strain 131bc 16S ribosomal RNA gene partial sequence	.	.	.	.	C	.	.	.	.	.	.	.	.	.	.	-	-	.	.	.	-	.	.	.	.	.	.	.	.	.	.	.	-	.	.	.	.	.	.
HQ454033.1 Capnocytophaga canimorsus strain 131ta 16S ribosomal RNA gene partial sequence	.	.	.	.	C	.	.	.	.	.	.	.	.	.	.	-	-	.	.	.	-	.	.	.	.	.	.	.	.	.	.	.	-	.	.	.	.	.	.
HQ454039.1 Capnocytophaga canimorsus strain 21 16S ribosomal RNA gene partial sequence	.	.	.	.	.	.	.	.	.	.	.	T	.	.	.	-	-	.	.	.	-	.	.	.	.	T	.	.	.	.	.	.	C	-	.	.	.	.	.
HQ454042.1 Capnocytophaga canimorsus strain 23b 16S ribosomal RNA gene partial sequence	.	.	.	.	.	.	.	.	.	.	.	T	.	.	.	-	-	.	.	.	-	.	.	.	.	T	.	.	.	.	.	.	C	-	.	.	.	.	.
HQ454047.1 Capnocytophaga canimorsus strain 25a 16S ribosomal RNA gene partial sequence	.	.	.	.	.	.	.	.	.	.	.	.	.	.	.	-	-	.	.	.	-	.	.	.	.	.	.	.	.	.	.	.	-	.	.	.	.	.	.
HQ454062.1 Capnocytophaga canimorsus strain 49ba 16S ribosomal RNA gene partial sequence	.	.	.	.	.	.	.	.	.	.	.	.	.	.	.	-	-	.	.	.	-	.	.	.	.	.	.	.	.	.	.	.	-	.	.	.	.	.	.
HQ454079.1 Capnocytophaga canimorsus strain 71 16S ribosomal RNA gene partial sequence	.	.	.	.	.	.	.	.	.	.	.	T	.	.	.	-	-	.	.	.	-	.	.	.	.	T	.	.	.	.	.	.	C	-	.	.	.	.	.
HQ454087.1 Capnocytophaga canimorsus strain 76ba 16S ribosomal RNA gene partial sequence	.	.	.	.	.	.	.	.	.	.	.	.	.	.	.	-	-	.	.	.	-	.	.	.	.	.	.	.	.	.	.	.	-	.	.	.	.	.	.
HQ454095.1 Capnocytophaga canimorsus strain 7a 16S ribosomal RNA gene partial sequence	.	.	.	.	C	.	.	.	.	.	.	.	.	.	.	-	-	.	.	.	-	.	.	.	.	.	.	.	.	.	G	.	-	.	.	.	.	.	.
JN713400.1 Capnocytophaga canimorsus canine oral taxon 235 clone QE035 16S ribosomal RNA gene partial sequence	.	.	.	.	.	.	.	.	.	.	.	.	.	.	.	-	-	.	.	.	-	.	.	.	.	.	.	.	.	.	.	.	-	.	.	.	.	.	.
JN713532.1 Capnocytophaga canimorsus canine oral taxon 362 clone 2A082 16S ribosomal RNA gene partial sequence	.	.	.	.	.	.	.	.	.	.	.	.	.	.	.	-	-	.	.	.	-	.	.	.	.	.	.	.	.	.	.	.	C	-	.	.	.	.	.
JQ296179.1 Capnocytophaga canimorsus canine oral taxon 362 clone 2A082 16S ribosomal RNA gene partial sequence	.	.	.	.	.	.	.	.	.	.	.	.	.	.	.	-	-	.	.	.	-	.	.	.	.	.	.	.	.	.	.	.	C	-	.	.	.	.	.
JQ298742.1 Capnocytophaga canimorsus canine oral taxon 235 clone QE035 16S ribosomal RNA gene partial sequence	.	.	.	.	.	.	.	.	.	.	.	.	.	.	.	-	-	.	.	.	-	.	.	.	.	.	.	.	.	.	.	.	C	-	.	.	.	.	.
JQ299670.1 Capnocytophaga canimorsus canine oral taxon 235 clone ZR111 16S ribosomal RNA gene partial sequence	.	.	.	.	.	.	.	.	.	.	.	.	.	.	.	-	-	.	.	.	-	.	.	.	.	.	.	.	.	.	.	.	C	-	.	.	.	.	.
JQ299762.1 Capnocytophaga canimorsus canine oral taxon 235 clone ZW129 16S ribosomal RNA gene partial sequence	.	.	.	.	.	.	.	.	.	.	.	.	.	.	.	-	-	.	.	.	-	.	.	.	.	.	.	.	.	.	.	.	C	-	.	.	.	.	.
JQ299765.1 Capnocytophaga canimorsus canine oral taxon 235 clone ZW132 16S ribosomal RNA gene partial sequence	.	.	.	.	.	.	.	.	.	.	.	.	.	.	.	-	-	.	.	.	-	.	.	.	.	.	.	.	.	.	.	.	C	-	.	.	.	.	.
JQ299773.1 Capnocytophaga canimorsus canine oral taxon 235 clone ZW141 16S ribosomal RNA gene partial sequence	.	.	.	.	.	.	.	.	.	.	.	.	.	.	.	-	-	.	.	.	-	.	.	.	.	.	.	.	.	.	.	.	C	-	.	.	.	.	.
JQ299780.1 Capnocytophaga canimorsus canine oral taxon 235 clone ZW148 16S ribosomal RNA gene partial sequence	.	.	.	.	.	.	.	.	.	.	.	.	.	.	.	-	-	.	.	.	-	.	.	.	.	.	.	.	.	.	.	.	C	-	.	.	.	.	.
JQ299781.1 Capnocytophaga canimorsus canine oral taxon 235 clone ZW149 16S ribosomal RNA gene partial sequence	.	.	.	.	.	.	.	.	.	.	.	.	.	.	.	-	-	.	.	.	-	.	.	.	.	.	.	.	.	.	.	.	C	-	.	.	.	.	.
JQ299782.1 Capnocytophaga canimorsus canine oral taxon 235 clone ZW150 16S ribosomal RNA gene partial sequence	.	.	.	.	.	.	.	.	.	.	.	.	.	.	.	-	-	.	.	.	-	.	.	.	.	.	.	.	.	.	.	.	C	-	.	.	.	.	.
KC866158.1 Capnocytophaga canimorsus strain Melo44 16S ribosomal RNA gene partial sequence	.	.	.	.	.	.	.	.	.	.	.	.	.	.	.	-	-	.	.	.	-	.	.	.	.	.	.	.	.	.	.	.	C	-	.	.	.	.	.
KC866159.1 Capnocytophaga canimorsus strain Melo56 16S ribosomal RNA gene partial sequence	.	.	.	.	.	.	.	.	.	.	.	.	.	.	.	-	-	.	.	.	-	.	.	.	.	.	.	.	.	.	.	.	C	-	.	.	.	.	.
KC866277.1 Capnocytophaga canimorsus strain blu424506 16S ribosomal RNA gene partial sequence	.	.	.	.	.	.	.	.	.	.	.	.	.	.	.	-	-	.	.	.	-	.	.	.	.	.	.	.	.	.	.	.	-	.	.	.	.	.	.
KC866278.1 Capnocytophaga canimorsus strain blu402040 16S ribosomal RNA gene partial sequence	.	.	.	.	.	.	.	.	.	.	.	.	.	.	.	-	-	.	.	.	-	.	.	.	.	.	.	.	.	.	.	.	C	-	.	.	.	.	.
KC866279.1 Capnocytophaga canimorsus strain blu17846 16S ribosomal RNA gene partial sequence	.	.	.	.	.	.	.	.	.	.	.	.	.	.	.	-	-	.	.	.	-	.	.	.	.	.	.	.	.	.	.	.	C	-	.	.	.	.	.
KJ557352.1 Capnocytophaga canimorsus strain V17 2011121 16S ribosomal RNA gene partial sequence	.	.	.	.	.	.	.	.	.	.	.	.	.	.	.	-	-	.	.	.	-	.	.	.	.	.	.	.	.	.	.	.	-	.	.	.	.	.	.
KT194056.1 Capnocytophaga canimorsus strain CcD113 16S ribosomal RNA gene partial sequence	.	.	.	.	.	.	.	.	.	.	.	T	.	.	.	-	-	.	.	.	-	.	.	.	.	T	.	.	.	.	.	.	C	-	.	.	.	.	.
Strains	278	279	280	281	282	283	284	285	286	287	288	289	290	291	292			293	294	295		296	297	298	299	300	301	302	303	304	305	306		307	308	309	310	311	312
	T	G	G	G	T	A	G	G	G	G	T	C	C	T	G	-	-	A	G	A	-	G	G	G	A	G	G	T	C	C	C	C	-	C	A	C	A	C	T
KT194058.1 Capnocytophaga canimorsus strain CcD115 16S ribosomal RNA gene partial sequence	.	.	.	.	.	.	.	.	.	.	.	.	.	.	.	-	-	.	.	.	-	.	.	.	.	.	.	.	.	.	.	.	-	.	.	.	.	.	.
KT194059.1 Capnocytophaga canimorsus strain CcD116 16S ribosomal RNA gene partial sequence	.	.	.	.	.	.	.	.	.	.	.	.	.	.	.	-	-	.	.	.	-	.	.	.	.	.	.	.	.	.	.	.	C	-	.	.	.	.	.
KT194060.1 Capnocytophaga canimorsus strain CcD117 16S ribosomal RNA gene partial sequence	.	.	.	.	.	.	.	.	.	.	.	.	.	.	.	-	-	.	.	.	-	.	.	.	.	.	.	.	.	.	.	.	C	-	.	.	.	.	.
KT194061.1 Capnocytophaga canimorsus strain CcD118 16S ribosomal RNA gene partial sequence	.	.	.	.	.	.	.	.	.	.	.	.	.	.	.	-	-	.	.	.	-	.	.	.	.	.	.	.	.	.	.	.	C	-	.	.	.	.	.
KT194062.1 Capnocytophaga canimorsus strain CcD119 16S ribosomal RNA gene partial sequence	.	.	.	.	.	.	.	.	.	.	.	.	.	.	.	-	-	.	.	.	-	.	.	.	.	.	.	.	.	.	.	.	-	.	.	.	.	.	.
KT194063.1 Capnocytophaga canimorsus strain CcD120 16S ribosomal RNA gene partial sequence	.	.	.	.	.	.	.	.	.	.	.	.	.	.	.	-	-	.	.	.	-	.	.	.	.	.	.	.	.	.	.	.	-	.	.	.	.	.	.
KT194065.1 Capnocytophaga canimorsus strain CcD122 16S ribosomal RNA gene partial sequence	.	.	.	.	.	.	.	.	.	.	.	.	.	.	.	-	-	.	.	.	-	.	.	.	.	.	.	.	.	.	.	.	C	-	.	.	.	.	.
KT194067.1 Capnocytophaga canimorsus strain CcD124 16S ribosomal RNA gene partial sequence	.	.	.	.	.	.	.	.	.	.	.	.	.	.	.	-	-	.	.	.	-	.	.	.	.	.	.	.	.	.	.	.	C	-	.	.	.	.	.
KT194069.1 Capnocytophaga canimorsus strain CcD126 16S ribosomal RNA gene partial sequence	.	.	.	.	.	.	.	.	.	.	.	.	.	.	.	-	-	.	.	.	-	.	.	.	.	.	.	.	.	.	.	.	C	-	.	.	.	.	.
KT194072.1 Capnocytophaga canimorsus strain CcD129 16S ribosomal RNA gene partial sequence	.	.	.	.	.	.	.	.	.	.	.	.	.	.	.	-	-	.	.	.	-	.	.	.	.	.	.	.	.	.	.	.	C	-	.	.	.	.	.
KT194073.1 Capnocytophaga canimorsus strain CcD130 16S ribosomal RNA gene partial sequence	.	.	.	.	.	.	.	.	.	.	.	.	.	.	.	-	-	.	.	.	-	.	.	.	.	.	.	.	.	.	.	.	C	-	.	.	.	.	.
KT194074.1 Capnocytophaga canimorsus strain CcD131 16S ribosomal RNA gene partial sequence	.	.	.	.	.	.	.	.	.	.	.	.	.	.	.	-	-	.	.	.	-	.	.	.	.	.	.	-	T	.	.	.	C	.	.	.	.	.	.
KT194075.1 Capnocytophaga canimorsus strain Cc1 16S ribosomal RNA gene partial sequence	.	.	.	.	.	.	.	.	.	.	.	.	.	.	.	-	-	.	.	.	-	.	.	.	.	.	.	.	.	.	.	.	-	.	.	.	.	.	.
KT194076.1 Capnocytophaga canimorsus strain Cc4 16S ribosomal RNA gene partial sequence	.	.	.	.	.	.	.	.	.	.	.	.	.	.	.	-	-	.	.	.	-	.	.	.	.	.	.	.	.	.	.	.	-	.	.	.	.	.	.
KT194077.1 Capnocytophaga canimorsus strain Cc6 16S ribosomal RNA gene partial sequence	.	.	.	.	.	.	.	.	.	.	.	.	.	.	.	-	-	.	.	.	-	.	.	.	.	.	.	.	.	.	.	.	C	-	.	.	.	.	.
KT194078.1 Capnocytophaga canimorsus strain Cc8 16S ribosomal RNA gene partial sequence	.	.	.	.	.	.	.	.	.	.	.	.	.	.	.	-	-	.	.	.	-	.	.	.	.	.	.	.	.	.	.	.	-	.	.	.	.	.	.
KT194079.1 Capnocytophaga canimorsus strain Cc13 16S ribosomal RNA gene partial sequence	.	.	.	.	.	.	.	.	.	.	.	.	.	.	.	-	-	.	.	.	-	.	.	.	.	.	.	.	.	.	.	.	-	.	.	.	.	.	.
KT194080.1 Capnocytophaga canimorsus strain Cc14 16S ribosomal RNA gene partial sequence	.	.	.	.	.	.	.	.	.	.	.	.	.	.	.	-	-	.	.	.	-	.	.	.	.	.	.	.	.	.	.	.	C	-	.	.	.	.	.
KT194081.1 Capnocytophaga canimorsus strain Cc15 16S ribosomal RNA gene partial sequence	.	.	.	.	.	.	.	.	.	.	.	.	.	.	.	-	-	.	.	.	-	.	.	.	.	.	.	.	.	.	.	.	-	.	.	.	.	.	.
KT194082.1 Capnocytophaga canimorsus strain Cc16 16S ribosomal RNA gene partial sequence	.	.	.	.	.	.	.	.	.	.	.	.	.	.	.	-	-	.	.	.	-	.	.	.	.	.	T	.	.	.	.	.	-	.	.	.	.	.	.
KT194083.1 Capnocytophaga canimorsus strain Cc17 16S ribosomal RNA gene partial sequence	.	.	.	.	.	.	.	.	.	.	.	.	.	.	.	-	-	.	.	.	-	.	.	.	.	.	.	.	.	.	.	.	C	-	.	.	.	.	.
KT194084.1 Capnocytophaga canimorsus strain Cc18 16S ribosomal RNA gene partial sequence	.	.	.	.	.	.	.	.	.	.	.	.	.	.	.	-	-	.	.	.	-	.	.	.	.	.	.	.	.	.	.	.	C	-	.	.	.	.	.
KT194085.1 Capnocytophaga canimorsus strain Cc19 16S ribosomal RNA gene partial sequence	.	.	.	.	.	.	.	.	.	.	.	.	.	.	.	-	-	.	.	.	-	.	.	.	.	.	.	.	.	.	.	.	C	-	.	.	.	.	.
L14637.1 Capnocytophaga canimorsus 16S ribosomal RNA gene complete sequence	.	.	.	.	?	.	.	.	.	.	.	.	.	.	.	-	-	.	.	.	-	.	.	.	.	.	.	.	.	.	.	.	-	.	.	.	.	.	.
MN234238.1 Capnocytophaga canimorsus isolate a99 16S ribosomal RNA gene partial sequence	.	.	.	.	.	.	.	.	.	.	.	.	.	.	.	-	-	.	.	.	-	.	.	.	.	.	.	.	.	.	.	.	C	-	.	.	.	.	.
NR 043062.1 Capnocytophaga canimorsus strain 7120 16S ribosomal RNA partial sequence	.	.	.	.	.	.	.	.	.	.	.	.	.	.	.	-	-	.	.	.	-	.	.	.	.	.	.	-	T	.	.	.	C	.	.	.	.	.	.
NR 118666.1 Capnocytophaga canimorsus strain ATCC 35979 16S ribosomal RNA partial sequence	.	.	.	.	?	.	.	.	.	.	.	.	.	.	.	-	-	.	.	.	-	.	.	.	.	.	.	.	.	.	.	.	-	.	.	.	.	.	.
NR 119227.1 Capnocytophaga canimorsus strain ATCC 35979 16S ribosomal RNA partial sequence	.	.	.	.	.	.	.	.	.	.	.	.	.	.	.	-	-	.	.	.	-	.	.	.	.	.	.	.	.	.	.	.	-	.	.	.	.	.	.
X97246.1 C.canimorsus 16S rRNA gene	.	.	.	.	.	.	.	.	.	.	.	.	.	.	.	-	-	.	.	.	-	.	.	.	.	.	.	.	.	.	.	.	-	.	.	.	.	.	.
