# Supplementary material for: A Novel 16S rRNA PCR-Restriction Fragment Length Polymorphism Assay to Accurately Distinguish Zoonotic Capnocytophaga canimorsus and C. cynodegmi
Source: Microbiol Spectr. 2023 May 17;11(3):e02916-22. doi: 10.1128/spectrum.02916-22 (PMC10269634; doi:10.1128/spectrum.02916-22)
Supplement: Supplemental file 4 — Supplemental material. Download spectrum.02916-22-s0004.xlsx, XLSX file, 0.01 MB [file spectrum.02916-22-s0004.xlsx]

## Sheet: 工作表1
Strains	467	468	469				470	471	472	473	474	475	476	477	478	479	480	481	482	483	484	485	486	487
NZ BQMH01000009.1 Capnocytophaga cynodegmi strain 13223B-3 sequence09 whole genome shotgun sequence	T	G	A	-	-	-	T	G	A	C	G	G	T	A	C	C	A	T	A	C	G	A	A	T
BQMH01000009.1 Capnocytophaga cynodegmi 13223B-3 DNA sequence09 whole genome shotgun sequence	.	.	.	-	-	-	.	.	.	.	.	.	.	.	.	.	.	.	.	.	.	.	.	.
KT194087.1 Capnocytophaga cynodegmi strain Ccyn2B 16S ribosomal RNA gene partial sequence	.	.	.	-	-	-	.	.	.	.	.	.	.	.	.	.	.	.	.	.	.	.	.	.
AB851838.1 Capnocytophaga cynodegmi gene for 16S ribosomal RNA partial sequence strain: 11014B-1	.	.	.	-	-	-	.	.	.	.	.	.	.	.	.	.	.	.	.	.	.	.	.	.
AB851839.1 Capnocytophaga cynodegmi gene for 16S ribosomal RNA partial sequence strain: 11019B-1	.	.	.	-	-	-	.	.	.	.	.	.	.	.	.	.	G	.	.	.	.	.	.	.
AB851840.1 Capnocytophaga cynodegmi gene for 16S ribosomal RNA partial sequence strain: 11021B-1	.	.	.	-	-	-	.	.	.	.	.	.	.	.	.	.	.	.	.	.	.	.	.	.
AB851841.1 Capnocytophaga cynodegmi gene for 16S ribosomal RNA partial sequence strain: 11022B-2	.	.	.	-	-	-	.	.	.	.	.	.	.	.	.	.	.	.	.	.	.	.	.	.
AB851842.1 Capnocytophaga cynodegmi gene for 16S ribosomal RNA partial sequence strain: 11039B-2	.	.	.	-	-	-	.	.	.	.	.	.	.	.	.	.	.	.	.	.	.	.	.	.
AB851843.1 Capnocytophaga cynodegmi gene for 16S ribosomal RNA partial sequence strain: 11058B-1	.	.	.	-	-	-	.	.	.	.	.	.	.	.	.	.	.	.	.	.	.	.	.	.
AB851844.1 Capnocytophaga cynodegmi gene for 16S ribosomal RNA partial sequence strain: 11065B-3	.	.	.	-	-	-	.	.	.	.	.	.	.	.	.	.	.	.	.	.	.	.	.	.
JN713418.1 Capnocytophaga cynodegmi canine oral taxon 254 clone ZI051 16S ribosomal RNA gene partial sequence	.	.	.	-	-	-	.	.	.	.	.	.	.	.	.	.	.	.	.	.	.	.	.	.
JQ299832.1 Capnocytophaga cynodegmi canine oral taxon 254 clone ZX121 16S ribosomal RNA gene partial sequence	.	.	.	-	-	-	.	.	.	.	.	.	.	.	.	.	.	.	.	.	.	.	.	.
JQ299843.1 Capnocytophaga cynodegmi canine oral taxon 254 clone ZX134 16S ribosomal RNA gene partial sequence	.	.	.	-	-	-	.	.	.	.	.	-	.	.	.	.	.	.	.	.	.	.	.	.
JQ299847.1 Capnocytophaga cynodegmi canine oral taxon 254 clone ZX138 16S ribosomal RNA gene partial sequence	.	.	.	-	-	-	.	.	.	.	.	-	.	.	.	.	.	.	.	.	.	.	.	.
JQ299857.1 Capnocytophaga cynodegmi canine oral taxon 254 clone ZX149 16S ribosomal RNA gene partial sequence	.	.	.	-	-	-	.	.	.	.	.	-	.	.	.	.	.	.	.	.	.	.	.	.
NR 043063.1 Capnocytophaga cynodegmi DSM 19736 strain E6447 16S ribosomal RNA partial sequence	.	.	.	-	-	-	.	.	.	.	.	.	.	.	.	.	.	.	.	.	.	.	.	.
HQ454060.1 Capnocytophaga cynodegmi strain 48ba 16S ribosomal RNA gene partial sequence	.	.	.	-	-	-	.	.	.	.	.	.	.	.	.	.	.	.	.	.	.	.	.	.
HQ454083.1 Capnocytophaga cynodegmi strain 74j 16S ribosomal RNA gene partial sequence	.	.	.	-	-	-	.	.	.	.	.	.	.	.	.	.	.	.	.	.	.	.	.	.
HQ454112.1 Capnocytophaga cynodegmi strain 99ba 16S ribosomal RNA gene partial sequence	.	.	.	-	-	-	.	.	.	.	.	.	.	.	.	.	.	.	.	.	.	.	.	.
HQ454116.1 Capnocytophaga cynodegmi strain 9bb 16S ribosomal RNA gene partial sequence	.	.	.	-	-	-	.	.	.	.	.	.	.	.	.	.	.	.	.	.	.	.	.	.
GQ167551.1 Capnocytophaga cynodegmi strain Ccy19 16S ribosomal RNA gene partial sequence	.	.	.	-	-	-	.	.	.	.	.	.	.	.	.	.	G	.	.	.	.	.	.	.
GQ167552.1 Capnocytophaga cynodegmi strain Ccy46 16S ribosomal RNA gene partial sequence	.	.	.	-	-	-	.	.	-	.	.	.	.	.	.	.	.	.	.	.	.	.	.	.
GQ167553.1 Capnocytophaga cynodegmi strain Ccy74 16S ribosomal RNA gene partial sequence	.	.	.	-	-	-	.	.	.	.	.	.	.	.	.	.	.	.	.	.	.	.	.	.
EU124413.1 Capnocytophaga cynodegmi strain LUMC-HC2 16S ribosomal RNA gene partial sequence	.	.	.	-	-	-	.	.	.	.	.	.	.	.	.	.	.	.	.	.	.	.	.	.
EU124414.1 Capnocytophaga cynodegmi strain LUMC-DogNido3 16S ribosomal RNA gene partial sequence	.	.	.	-	-	-	.	.	.	.	.	.	.	.	.	.	.	.	.	.	.	.	.	.
EU124415.1 Capnocytophaga cynodegmi strain LUMC-HA2 16S ribosomal RNA gene partial sequence	.	.	.	-	-	-	.	.	.	.	.	.	.	.	.	.	.	.	.	.	.	.	.	.
EU124418.1 Capnocytophaga cynodegmi strain LUMC-HC8 16S ribosomal RNA gene partial sequence	.	.	.	-	-	-	.	.	.	.	.	.	.	.	.	.	.	.	.	.	.	.	.	.
EU124419.1 Capnocytophaga cynodegmi strain LUMC-HA3 16S ribosomal RNA gene partial sequence	.	.	.	-	-	-	.	.	.	.	.	.	.	.	.	.	G	.	.	.	.	.	.	.
EU124420.1 Capnocytophaga cynodegmi strain LUMC-HC1 16S ribosomal RNA gene partial sequence	.	.	.	-	-	-	.	.	.	.	.	.	.	.	.	.	.	.	.	.	.	.	.	.
EU122391.1 Capnocytophaga cynodegmi strain SSI-4923 16S ribosomal RNA gene partial sequence	.	.	.	A	T	T	.	.	.	.	.	.	.	.	.	.	.	.	.	.	.	.	.	.
DQ106394.1 Capnocytophaga cynodegmi strain F1098 16S ribosomal RNA gene partial sequence	.	.	.	-	-	-	.	.	.	.	.	.	.	.	.	.	G	.	.	.	.	.	.	.
AY643076.1 Capnocytophaga cynodegmi strain CIP 103937 16S ribosomal RNA gene partial sequence	.	.	.	-	-	-	.	.	.	.	.	.	.	.	.	.	.	.	.	.	.	.	.	.
X97245.1 C.cynodegmi 16S rRNA gene	.	.	.	-	-	-	.	.	.	.	.	.	.	.	.	.	.	.	.	.	.	.	.	.
NR 119226.1 Capnocytophaga cynodegmi strain ATCC 49044 16S ribosomal RNA partial sequence	.	.	.	-	-	-	.	.	.	.	.	.	.	.	.	.	.	.	.	.	.	.	.	.
L14638.1 Capnocytophaga cynodegmi 16S ribosomal RNA	.	.	.	-	-	-	.	.	.	.	.	.	.	.	.	.	.	.	.	.	.	.	.	.
